# Supplementary material for: Towards the institutionalization of wastewater surveillance for public health: results from the EU-WISH mapping survey
Source: Eur J Public Health. 2026 Jan 14;36(2):ckaf259. doi: 10.1093/eurpub/ckaf259 (PMC13017784; doi:10.1093/eurpub/ckaf259)
Supplement: ckaf259_Supplementary_Data [file ckaf259_supplementary_data.zip]

Archive with 3 entries (3 files):
- ejph-2025-07-om-0562-File006.docx
- ejph-2025-07-om-0562-File008.docx
- ejph-2025-07-om-0562-File007.docx
